# Supplementary material for: Genome-wide gene responses in a transgenic rice line carrying the maize resistance gene Rxo1 to the rice bacterial streak pathogen, Xanthomonas oryzae pv. oryzicola
Source: BMC Genomics. 2010 Feb 1;11:78. doi: 10.1186/1471-2164-11-78 (PMC2824728; doi:10.1186/1471-2164-11-78)
Supplement: Additional file 1 — List of commonly regulated genes in the 9804-Rxo1 and 9804 under the infection of Xanthomonas oryzae pv. Oryzicola. Excel file contains all commonly regulated genes in the 9804-Rxo1 and 9804 under the infection of Xanthomonas oryzae pv. Oryzicola. [file 1471-2164-11-78-S1.XLS]

## Sheet: Additional file 1
Additional file 1. List of commonly regulated genes in the 9804-Rxo1 and 9804 under the infection of Xoc.
Probe Set ID	NCBI Locus	Fold Change		Transcript Assignments
		9804-Rxo1	9804
OsAffx.12887.2.S1_s_at	Os03g16920.1	3.20272	2.16521	heat shock cognate 70 kDa protein, putative, expressed
Os.10546.1.S1_s_at	Os09g34230.1	4.3721	2.2715	indole-3-acetate beta-glucosyltransferase, putative, expressed
Os.54412.1.S1_at	Os04g35140.1	2.08836	2.33402	subtilisin-like protease precursor, putative, expressed
Os.21066.1.S1_at	Os03g56250	2.22786	2.20719	wound and phytochrome signaling involved receptor like kinase, putative, expressed
Os.20289.1.S1_at	Os11g37960.1	2.26271	3.0225	win2 precursor, putative, expressed
Os.6288.1.S1_at	Os08g31850	2.99133	4.01321	expressed protein
Os.20230.1.S1_at	Os11g37950.1	2.11628	3.8736	win2 precursor, putative, expressed
Os.7991.1.S1_at	Os04g41620.1	3.01742	2.89712	endochitinase A precursor, putative, expressed
Os.2678.1.S1_at	Os02g13870.1	2.39918	3.52181	aquaporin NIP1.2, putative, expressed
Os.39973.1.S1_s_at	Os03g60580.1	2.17083	2.24884	actin-depolymerizing factor 4, putative, expressed
Os.9222.1.S1_at	Os02g57720.1	2.01482	4.05044	aquaporin PIP 1.3, putative, expressed
Os.9013.1.S1_at	Os10g38340.1	2.65575	4.29916	glutathione S-transferase GSTU6, putative, expressed
OsAffx.30138.1.S1_at	Os09g34230.1	7.08943	4.70293	indole-3-acetate beta-glucosyltransferase, putative, expressed
Os.12551.1.S1_s_at	Os05g46480.1	7.25555	11.4053	late embryogenesis abundant protein, group 3, putative, expressed
Os.12922.1.S1_at	Os09g36700.1	2.35154	27.9709	extracellular ribonuclease LE precursor, putative, expressed
Os.51190.1.S1_at	Os03g09230.1	2.53993	2.06032	xylogen protein 1, putative, expressed
Os.52616.1.A1_at	Os03g29410	2.51305	4.3523	serine/threonine-protein kinase NAK, putative, expressed
Os.26811.1.A1_at	Os06g39780.1	2.63889	2.47309	cytochrome P450 76C1, putative, expressed
Os.11225.1.S1_at	Os07g40850.1	2.35683	4.2685	protein app1, putative, expressed
Os.6863.1.S1_s_at	Os12g14440.1	2.79939	2.6278	jasmonate-induced protein, putative, expressed
Os.55380.1.S1_at	Os06g46740.1	3.10084	4.82771	early nodulin 20 precursor, putative, expressed NA, complete cds.
Os.51848.1.S1_x_at	Os10g31330.1	2.28552	3.29375	glycine-rich cell wall structural protein 2 precursor, putative, expressed
Os.11040.1.S1_x_at	Os10g31320.1	2.95025	2.85503	glycine-rich cell wall structural protein 2 precursor, putative, expressed
Os.51929.1.S1_at	Os10g31330.1	2.23672	5.57716	glycine-rich cell wall structural protein 2 precursor, putative, expressed
Os.6389.1.S1_at	Os01g06310.1	3.71875	6.28452	glycine-rich cell wall structural protein precursor, putative, expressed
Os.13996.1.S1_at	Os07g40860.1	4.08392	8.55099	vegetative cell wall protein gp1 precursor
OsAffx.15478.2.S1_at	Os06g17930.1	5.11935	2.004	NBS-LRR disease resistance protein, putative
Os.8778.1.S1_a_at	Os06g11290	3.39236	2.88765	12-oxophytodienoate reductase 2, putative, expressed
Os.2692.1.S1_x_at	Z29962	2.40688	3.44422	chitinase class I.
Os.51172.1.S1_x_at	Os06g51050.1	2.36225	7.35157	basic endochitinase 1 precursor, putative, expressed
Os.418.1.S1_at	Os01g28450.1	2.09719	3.2673	pathogenesis-related protein PRB1-2 precursor, putative, expressed
Os.22000.1.S1_at	Os06g51060.1	2.75926	5.15477	basic endochitinase 1 precursor, putative, expressed
OsAffx.20724.2.S1_s_at	Os10g07010.1	2.25131	4.33485	senescence-associated protein 15, putative
Os.27875.1.S1_at	Os10g28120.1	2.86191	3.50381	chitinase 1 precursor, putative, expressed
Os.37729.1.S1_s_at	Os01g03340.1	2.938	6.17527	Bowman-Birk type bran trypsin inhibitor precursor, putative, expressed
Os.19861.1.S1_at	Os07g03730.1	11.1436	10.1341	pathogenesis-related protein 1 precursor, putative, expressed
Os.32021.1.S1_at	Os05g13620	3.27283	4.0201	Glycine-rich RNA-binding protein GRP2A, putative, expressed
Os.12200.1.S1_s_at	Os03g57200	6.3334	4.24598	glutathione S-transferase GSTU1, putative, expressed
Os.5031.1.S1_at	Os12g36830	3.37496	2.1361	pathogenesis-related protein 10, putative, expressed
Os.50903.1.S1_at	Os09g08130	3.26274	4.44287	Indole-3-glycerol phosphate synthase, chloroplast precursor, putative, expressed
Os.11197.2.S1_x_at	Os09g30414.1	2.90032	5.16754	aspartic proteinase nepenthesin-2 precursor, putative, expressed
Os.32115.1.S1_at	Os01g71350.1	4.14083	17.2121	glucan endo-1,3-beta-glucosidase GII precursor, putative, expressed
Os.14951.1.S1_at	Os08g39730.1	2.10088	4.71859	cytochrome P450 76C2, putative, expressed
Os.6620.1.S1_at	Os03g52390.1	4.63653	4.64096	type II proteinase inhibitor family protein, expressed
Os.172.1.S1_a_at	Os11g47500.1	2.26804	9.32551	xylanase inhibitor protein 1 precursor, putative, expressed
Os.10985.1.S1_at	Os11g09280	2.41636	2.43707	Protein disulfide-isomerase precursor, putative, expressed
Os.25266.1.S1_at	Os01g0944900	2.07255	3.8587	recA protein, expressed
Os.44475.1.S1_at	Os07g37730	3.24424	4.0752	Rotenone-insensitive NADH-ubiquinone oxidoreductase, mitochondrial precursor, putative, expressed
Os.15856.1.S1_at	Os10g06630.1	2.13773	4.03555	peptidyl-prolyl cis-trans isomerase, putative, expressed /
Os.27067.2.A1_at	Os08g02230.1	9.98637	5.93043	FAD binding domain containing protein, putative, expressed
OsAffx.29329.2.S1_x_at	Os08g24480.1	2.22174	5.57449	HAT family dimerisation domain containing protein, putative
Os.1043.1.S1_at	Os01g42860.1	7.31544	2.69719	subtilisin-chymotrypsin inhibitor 2, putative, expressed
Os.6863.1.S1_at	Os12g14440.1	3.2736	2.77523	jasmonate-induced protein, putative, expressed
Os.15688.1.S1_at	Os12g36110	2.92607	2.00795	calmodulin-binding protein, putative, expressed
Os.8621.1.S1_a_at	Os08g37300.1	3.02461	5.65328	mucin-2 precursor, putative, expressed
Os.10287.1.S1_at	Os07g01370.1	2.47062	2.02729	peroxidase 1 precursor, putative, expressed
Os.22458.1.S1_at	Os05g50660.1	2.4832	2.34889	PX domain containing protein, expressed
Os.12843.1.S1_at	Os03g22020.1	2.49063	3.24442	peroxidase 52 precursor, putative, expressed
Os.17722.1.S1_at	Os01g22249.1	2.8672	2.83341	peroxidase 1 precursor, putative, expressed
Os.55595.1.S1_at	Os11g02100.1	2.06637	8.8447	cationic peroxidase 1 precursor, putative, expressed
Os.20260.1.S1_at	Os01g22352.1	2.53356	4.38205	peroxidase 2 precursor, putative, expressed
Os.43963.1.S1_at	Os07g33580.1	3.09293	6.14933	taxane 10-beta-hydroxylase, putative, expressed
Os.15537.1.S1_at	Os08g39660.1	28.9002	2.77189	cytochrome P450 76C4, putative, expressed
Os.54545.1.S1_at	Os07g41060.1	2.6983	2.07124	dihydroflavonol-4-reductase, putative, expressed
Os.7095.1.S1_at	Os04g49210.1	2.38336	8.13655	naringenin,2-oxoglutarate 3-dioxygenase, putative, expressed
Os.30386.1.S1_at	Os01g53260.1	2.39404	2.08774	OsWRKY23 - Superfamily of rice TFs having WRKY and zinc finger domains, expressed
Os.25606.1.S1_at	Os09g25060.1	4.9025	2.46433	OsWRKY76 - Superfamily of rice TFs having WRKY and zinc finger domains, expressed
OsAffx.24335.1.S1_at	Os02g19804.1	2.48737	2.58264	RING finger protein 113A, putative, expressed /
Os.21932.1.S1_at	Os10g42130.1	2.96314	4.87078	ANAC071, putative, expressed
Os.25596.1.A1_x_at	Os05g25770.1	2.77326	2.4013	OsWRKY45 - Superfamily of rice TFs having WRKY and zinc finger domains, expressed
Os.5664.1.S1_s_at	Os01g54920.1	3.91085	2.6894	heat- and acid-stable phosphoprotein, putative, expressed
Os.6669.1.S1_at	Os07g40890.1	3.24457	6.84701	igA FC receptor precursor, putative, expressed
Os.24641.1.A1_at	Os12g37580.1	2.45975	2.10651	multidrug resistance-associated protein 14, putative, expressed
Os.53340.1.S1_at	Os04g52390.1	3.93897	2.51036	potassium transporter 11, putative, expressed
Os.9346.1.S1_at	Os03g01310.1	2.58624	2.55661	cortical cell-delineating protein precursor, putative, expressed
Os.27138.1.S1_at	Os10g21590.1	2.37543	2.88279	carbohydrate transporter/ sugar porter, putative, expressed
Os.11322.1.S1_at	Os04g50950.1	2.59577	2.95996	peptide transporter PTR2, putative, expressed
Os.24985.1.A1_at	Os12g07950.1	2.15177	3.23161	NAD-dependent deacetylase sirtuin-4, putative, expressed
Os.6664.1.S1_at	Os05g47700.1	6.08838	3.92999	nonspecific lipid-transfer protein precursor, putative, expressed
Os.7242.1.S1_at	Os07g07930.1	2.81464	4.64097	lipid transfer protein, putative, expressed
Os.18599.1.S1_at	Os03g57970.1	2.05916	5.2319	lipid transfer protein, putative, expressed
Os.10171.1.S1_at	Os03g01300.1	2.81119	6.84016	cortical cell-delineating protein precursor, putative, expressed
Os.15791.1.S1_at	Os04g46140.1	4.90828	11.4926	transferase, putative, expressed
Os.54232.1.S1_at	Os05g37190.1	2.16275	9.56836	TRANSPARENT TESTA 1 protein, putative, expressed
Os.11800.1.S1_at	Os01g50100.1	2.46549	4.3523	multidrug resistance protein 4, putative, expressed
Os.48082.1.S1_at	Os09g25070.1	2.85884	1.9977	OsWRKY62 - Superfamily of rice TFs having WRKY and zinc finger domains, expressed
Os.3406.1.S1_at	Os04g51160	2.99499	4.21805	transposon protein, putative, unclassified, expressed
OsAffx.6534.1.S1_at	Os09g39620	9.52018	2.18737	U-box domain containing protein, expressed; ATP binding protein, putative, expressed
Os.50973.1.S1_at	Os02g20040.1	2.28052	2.10303	expressed protein
Os.11800.1.S1_at	Os01g50100.1	2.46549	4.3523	multidrug resistance protein 4, putative, expressed
Os.48082.1.S1_at	Os09g25070.1	2.85884	1.9977	OsWRKY62 - Superfamily of rice TFs having WRKY and zinc finger domains, expressed
Os.3406.1.S1_at	Os04g51160	2.99499	4.21805	transposon protein, putative, unclassified, expressed
OsAffx.6534.1.S1_at	Os09g39620	9.52018	2.18737	U-box domain containing protein, expressed; ATP binding protein, putative, expressed
OsAffx.13363.1.S1_at	Os03g0657400	3.38067	2.34074	unknown
Os.17677.1.S1_at	Os06g0128800	2.72875	4.5705	unknown
Os.46627.1.S1_at	Os10g40640	3.13314	1.94043	Glycogenin, putative, expressed
Os.15688.1.S1_at	Os12g36110	2.92607	1.98795	calmodulin-binding protein, putative, expressed
Os.9971.1.S1_s_at	Os02g42850	2.57103	1.95667	Myb-like DNA-binding domain containing protein, expressed
Os.55407.1.S1_at	Os03g0799300	3.63097	2.5218	unknown
Os.1000.1.S1_at	Os01g01660	8.69177	2.52731	Isoflavone reductase homolog IRL, putative, expressed
Os.15938.1.S1_at	Os03g17790.1	2.98581	4.10633	expressed protein
Os.11935.1.S1_at	Os02g32520	2.62307	3.59652	ERD1 protein, chloroplast precursor, putative, expressed
Os.50352.1.S1_at	Os04g14690	6.86783	2.24007	Flavin-binding monooxygenase-like family protein, expressed
Os.32668.1.S1_at	Os01g08090	2.86196	2.12767	Flavonol-3-O-glycoside-7-O-glucosyltransferase 1, putative, expressed
Os.7794.1.S1_at	Os10g38489	3.44529	2.21897	glutathione S-transferase GSTU6, putative, expressed
Os.10556.1.S1_at	Os02g15860.1	3.00131	3.0223	expressed protein
OsAffx.16847.1.S1_s_at	Os08g05970.1	2.318	3.05581	expressed protein
Os.47914.1.S1_at	Os06g11210	7.42715	4.45078	12-oxophytodienoate reductase 2, putative, expressed
OsAffx.28731.1.S1_s_at	Os07g33780	5.36048	2.18117	ABC transporter family protein, putative, expressed
Os.54727.1.S1_s_at	Os04g57850	2.51917	2.26227	AMP-binding enzyme family protein, expressed
OsAffx.28169.1.S1_at	Os06g48250	2.7943	2.32397	ATPase, AAA family protein, expressed
AFFX-Os-r2-Bs-lys-3_at	AFFX-Os-r2-Bs-lys-3	4.26041	3.46412	AFFX-Os-r2-Bs-lys-3
OsAffx.19103.1.S1_at	Os11g31530	3.26924	2.12155	BRASSINOSTEROID INSENSITIVE 1-associated receptor kinase 1 precursor, putative
Os.21300.2.S1_at	AK111393	2.76416	3.55458	AK111393 // Oryza sativa Japonica Group cDNA clone:002-182-C07, full insert sequence.
Os.10872.1.S1_at	Os07g09420	6.89127	3.56105	ATPase, AAA family protein, expressed
Os.55273.1.S1_at	Os04g0419100	2.22554	6.25024	unknown
OsAffx.8345.1.S1_at	Os10g14220.1	2.26951	3.82548	retrotransposon protein, putative, unclassified
Os.54291.1.S1_at	Os11g42200.1	3.5072	4.28697	laccase LAC2-1, putative, expressed
Os.5441.1.S1_at	Os10g38470	5.02644	3.84005	glutathione S-transferase GSTU6, putative, expressed
Os.13015.1.S1_at	Os10g38360	7.37697	2.48186	Glutathione S-transferase, N-terminal domain containing protein, expressed
Os.2694.1.S1_at	Os04g43200.1	2.38137	4.63411	caleosin 2, putative, expressed
Os.9346.1.S1_at	Os03g01310.1	2.58624	2.51573	cortical cell-delineating protein precursor, putative, expressed
Os.47327.1.S1_at	Os03g52380.1	3.36277	4.78344	expressed protein
Os.49198.1.S1_at	Os04g58090	3.55572	2.42774	Harpin-induced protein 1 containing protein, expressed; NHL25, putative, expressed
Os.19547.1.S1_at	Os08g02030	3.90657	3.26147	HCBT-like putative defense response protein, putative, expressed
OsAffx.24354.1.S1_at	Os02g20900.1	97.8887	2	hypothetical protein
Os.51323.1.S1_at	Os12g14540	23.0461	2.03439	expressed protein
Os.46616.1.S1_x_at	Os10g41999.1	4.33372	10.0528	expressed protein
Os.37051.1.S1_at	Os06g39120.1	2.62222	5.42249	expressed protein
Os.4152.1.S1_at	Os10g41980.1	4.77747	6.59829	expressed protein
Os.14971.1.S1_at	Os08g40850	4.52685	2.12857	Mitochondrial carrier protein, expressed
Os.11632.1.S1_at	Os08g42590	2.14882	2.56708	MtN19, putative, expressed
OsAffx.29329.1.S1_at	Os10g0569800	2.58404	4.39293	unknown
Os.18648.1.S1_at	Os07g0142300	2.84855	9.65068	unknown
Os.16532.1.S1_at	Os03g52370.1	5.25539	6.7966	expressed protein
Os.8503.1.S1_at	Os06g39110.1	6.38653	9.18765	expressed protein
Os.46393.1.S1_x_at	Os10g41999.1	5.14169	6.70055	expressed protein
Os.30528.1.S1_at	Os08g31860	6.47998	4.83082	expressed protein
Os.55448.1.S1_at	Os02g11870	9.29049	2.17313	expressed protein
Os.38812.1.S1_at	AY878695	4.05541	16.407	unknown
Os.46616.1.S1_at	AK287805	4.50691	33.3993	unknown
Os.31171.1.S1_at	Os01g40290.1	3.54722	99.2653	expressed protein
Os.22086.1.S1_at	Os07g48020	0.304455	5.68098	Peroxidase 2 precursor, putative, expressed
Os.35020.1.S1_at	Os11g03300	0.242773	2.29144	NAC domain transcription factor, putative, expressed
Os.32498.1.S1_at	Os08g06170	0.254635	3.13546	Reticuline oxidase precursor, putative, expressed
Os.47388.1.S1_s_at	Os09g36700	0.479898	7.78436	Ribonuclease T2 family protein, expressed
OsAffx.23761.2.S1_x_at	Os01g52270.1	0.397172	2.09475	NB-ARC domain containing protein, expressed
Os.19472.1.S1_at	Os01g03330.1	0.367497	4.63704	Bowman-Birk type bran trypsin inhibitor precursor, putative, expressed
Os.10937.1.S1_at	Os03g09250	0.23912	2.12155	Inositol-3-phosphate synthase, putative, expressed
Os.4866.1.S1_at	Os01g31980	0.369258	2.91565	MATE efflux family protein, expressed; transparent testa 12 protein, putative, expressed
Os.53004.1.S1_at	Os12g12560	0.0658271	2.04858	NADP-dependent oxidoreductase P2, putative, expressed
Os.24906.1.S1_at	Os01g72460	0.4711	4.74385	NADPH:quinone oxidoreductase, putative, expressed
Os.16558.1.S1_at	Os01g73200	0.428105	3.0441	Peroxidase 12 precursor, putative, expressed
Os.53217.1.S1_x_at	Os03g03034.3	0.325939	3.14438	flavonol synthase
Os.9923.1.S1_s_at	Os03g08330.1	0.43054	2.3102	ZIM motif family protein, expressed
Os.50015.1.S1_at	Os06g44010.1	0.47604	7.35714	OsWRKY28 - Superfamily of rice TFs having WRKY and zinc finger domains, expressed
Os.18337.1.S1_s_at	Os01g01470.1	0.220877	20.2545	NAC domain-containing protein 77, putative, expressed /
OsAffx.25398.1.S1_x_at	Os03g37470	0.437187	2.70631	MATE efflux family protein, expressed
OsAffx.24661.1.S1_at	Os02g40450	0.338059	2.06032	ROCK-N-ROLLERS, putative, expressed
OsAffx.21790.1.S1_at	Os01g67540	0.344768	2.22044	AMP-binding enzyme family protein, expressed
Os.9685.1.S1_a_at	Os09g25150	0.342239	2.03876	cinnamoyl CoA reductase, putative, expressed
Os.9279.1.S1_at	Os12g38270	0.442474	2.17013	Metallothionein-like protein 1, putative, expressed
Os.9212.1.S1_at	Os07g22930	0.17424	2.1642	Granule-bound starch synthase 1b, chloroplast precursor, putative, expressed
Os.9207.1.S1_at	Os11g48020	0.348681	2.91565	Sterol desaturase family protein, expressed
Os.9145.1.S1_at	Os05g09440	0.266998	2.49886	NADP-dependent malic enzyme, chloroplast precursor, putative, expressed
Os.8593.1.S1_at	Os04g53930	0.228506	2.54363	organic anion transporter, putative, expressed
Os.7985.1.S1_at	Os03g18070	0.0622026	2.1872	Omega-3 fatty acid desaturase, chloroplast precursor, putative, expressed
Os.7751.1.S1_at	Os02g47660	0.479243	2.459	Helix-loop-helix DNA-binding domain containing protein,BHLH transcription factor, expressed
Os.32596.2.S1_at	AK103580	0.488216	2.61324	unknown
Os.37717.1.A1_s_at	Os05g15770	0.236831	2.12857	Xylanase inhibitor protein 2 precursor, putative, expressed
Os.10669.1.S1_at	Os02g08100	0.399222	2.49061	4-coumarate-CoA ligase 1, putative, expressed
Os.27963.1.A1_at	Os01g72900	0.396416	2.19977	ABA/WDS induced protein, expressed; abscisic stress ripening protein 1, putative, expressed
Os.12825.1.S1_at	Os06g01760	0.22114	11.0986	aldehyde dehydrogenase, putative, expressed
Os.1193.1.S1_at	Os04g43070	0.0803375	2.07529	Ammonium transporter 1, member 2, putative, expressed
Os.39031.1.S1_at	Os06g09990.1	0.176212	2.94257	hypothetical protein
Os.22374.1.S2_a_at	Os04g58710	0.106796	4.26515	AMP-binding enzyme family protein, expressed;peroxisomal-coenzyme A synthetase, putative, expressed
Os.4417.1.S1_at	Os09g12290	0.148596	2.71471	Bifunctional aspartokinase/homoserine dehydrogenase 2, chloroplast precursor, putative, expressed
Os.3729.1.S1_at	Os01g04050	0.225502	6.20889	Bowman-Birk type wound-induced proteinase inhibitor WIP1 precursor, putative, expressed
Os.6723.1.S1_at	Os02g33330	0.125758	2.30015	B-type cyclin, putative, expressed
Os.5648.1.S1_at	Os01g01160	0.0679364	27.9709	Chaperone protein dnaJ 20, chloroplast precursor, putative, expressed
Os.4715.1.S1_at	Os03g50160	0.16262	2.15183	Chemocyanin precursor, putative, expressed
Os.49139.1.S1_at	Os10g41749	0.127307	2.21453	CrcB-like protein, expressed
Os.50470.1.S1_at	Os01g71310	0.133254	2.68558	Cytokinin dehydrogenase 1 precursor, putative, expressed
Os.27569.1.S2_at	Os09g30490	0.238159	2.29571	EF hand family protein, expressed
Os.27483.1.S1_at	Os08g13440	0.13326	2.34296	Germin-like protein subfamily 1 member 7 precursor, putative, expressed
Os.11830.1.S1_at	Os05g30350	0.237354	2.73885	Glycosyl hydrolase family 1 protein, expressed
Os.11265.1.S1_at	Os03g16670	0.0774513	2.03051	haloacid dehalogenase-like hydrolase family protein, putative, expressed
Os.2915.1.S1_at	Os01g21250.1	0.136459	15.4603	Late embryogenesis abundant protein;protein induced upon tuberization, putative, expressed
Os.49651.1.S1_s_at	BOs04g01740.1	2.02822	0.431677	heat shock protein 82, putative, expressed
Os.55181.1.S1_at	Os09g39920.1	2.0088	0.386549	beta-1,4-mannan synthase, putative, expressed
Os.6645.1.S1_at	Os07g25050.1	3.57071	0.0586794	thionin-like peptide, putative, expressed
Os.13965.1.S1_at	Os01g28500.1	4.05827	0.408963	pathogenesis-related protein PRMS precursor, putative, expressed
OsAffx.19718.1.S1_at	Os12g17540.1	2.86915	0.496647	vignain precursor, putative
Os.8475.2.S1_at	Os08g38170.1	3.10639	0.40654	GMP synthase, putative, expressed
Os.48005.1.S1_x_at	Os01g67600.1	2.4348	0.499831	esterase, putative, expressed
Os.28216.1.S1_a_at	Os01g52240.1	3.08624	0.228831	chlorophyll a-b binding protein 2, chloroplast precursor, putative, expressed
Os.14830.1.S1_a_at	Os01g63190.1	2.55181	0.0389819	L-ascorbate oxidase precursor, putative, expressed
OsAffx.20024.1.S1_x_at	Os12g39240.1	5.35961	0.415097	cytochrome P450 family protein
Os.54788.1.S1_at	Os12g41450.1	3.67805	0.229839	F-box domain containing protein, expressed
Os.52257.1.S1_at	Os04g01874.1	2.40174	0.28741	protein kinase domain containing protein, expressed
OsAffx.32309.1.S1_at	Osp1g00540.1	3.09696	0.112894	cytochrome b6/f complex subunit V
Os.15621.1.S1_at	Os04g38680.1	2.55082	0.249999	amino acid/polyamine transporter II, putative, expressed
OsAffx.32308.1.S1_at	Osp1g00530.1	2.59484	0.361202	cytochrome b6/f complex subunit VI
Os.49469.1.S1_at	Os02g56110.2	2.59989	0.437684	AP-1 complex subunit gamma-1, putative, expressed A, complete cds.
Os.50048.1.S1_at	Os02g06540.1	2.49437	0.490809	sugar carrier protein C, putative, expressed /
OsAffx.18256.1.S1_at	Os10g15150.1	70.1329	0.0128358	hypothetical protein
OsAffx.32171.2.S1_at	Os08g29320.1	2.51253	0.0858145	conserved hypothetical protein
OsAffx.18832.1.S1_at	BGIOSSFCE032153.1	2.59705	0.134021	unknown
OsAffx.32309.1.A1_at	X15901.1	3.14161	0.16288	unknown
OsAffx.32309.1.S1_at	Os01g00540.1	3.09696	0.11317	cytochrome b6/f complex subunit V
OsAffx.32308.1.S1_at	Osp1g00530.1	2.59484	0.456918	cytochrome b6/f complex subunit VI
OsAffx.30940.1.S1_at	Os11g12330	2.10758	0.212954	NB-ARC domain containing protein, expressed
OsAffx.12547.1.S1_at	Os02g48210	2.31034	0.435719	Protein kinase domain containing protein, expressed
Os.52059.1.S1_at	Os04g52630	2.47574	0.424307	Protein kinase domain containing protein, expressed
Os.51176.1.S1_at	Os10g31320.1	2.08048	0.448727	glycine-rich cell wall structural protein 2 precursor, putative, expressed
Os.49413.1.A1_x_at	Os09g34150	2.13591	0.21156	NB-ARC domain containing protein, expressed
Os.49413.1.A1_x_at	Os09g34150	2.13591	0.21156	NB-ARC domain containing protein, expressed
Os.47344.1.A1_at	Os11g07440	5.21856	0.376863	Neutral/alkaline invertase, putative, expressed
Os.36033.1.S1_at	Os01g49910	2.23856	0.443043	Protein kinase domain containing protein, expressed
Os.28983.1.S1_at	Os07g06860	5.4873	0.460702	PrMC3, putative, expressed ;gibberellin receptor GID1L2, putative, expressed
Os.26494.1.S1_at	Os07g47400	2.59718	0.478196	C2 domain containing protein, expressed;SRC2, putative, expressed
Os.23557.1.A1_at	Os08g09000	3.15836	0.400568	Germin-like protein subfamily 1 member 7 precursor, putative
Os.18053.1.S1_at	Os01g52340.1	2.21862	0.207333	NB-ARC domain containing protein, expressed
Os.17047.1.A1_at	Os07g18230	3.8094	0.386549	Protein kinase domain containing protein, expressed
Os.12173.1.S1_at	Os04g56970	2.47464	0.425881	Cell division protein ftsZ homolog, chloroplast precursor, putative, expressed
Os.11784.1.S1_at	Os01g70130	2.36477	0.431677	Protein kinase domain containing protein, expressed
Os.46497.2.S1_x_at	Os10g36050.1	2.08727	0.389722	hypothetical protein
Os.17424.1.S1_at	Os03g24730.1	2.10047	0.39166	expressed protein
OsAffx.24622.1.S1_at	Os02g37910.1	2.72781	0.397683	alkaline phosphatase D, putative, expressed
Os.55867.1.S1_at	AK108916	2.69354	0.410972	unknown
OsAffx.12644.1.S1_at	Os02g54840.1	3.20629	0.412555	hypothetical protein
Os.21638.2.S1_at	AF280998	6.55892	0.414007	unknown
OsAffx.3064.1.S1_at	Os02g54300.1	2.17349	0.414204	expressed protein
Os.53829.1.S1_at	Os11g01820.1	2.46637	0.418067	ATCHX15, putative, expressed
Os.33928.2.S1_at	Os01g0603200	2.6156	0.422355	unknown
OsAffx.20441.1.S1_at	Os10g22200.1	2.28731	0.433819	retrotransposon protein, putative, Ty3-gypsy subclass
OsAffx.15227.3.S1_at	Os05g35300.1	2.28825	0.443043	conserved hypothetical protein
OsAffx.14422.1.S1_at	Os04g54980.1	2.16851	0.44387	hypothetical protein
OsAffx.28454.1.S1_at	BGIOSSFCE020536.1	3.22422	0.447169	unknown
Os.46464.1.S1_a_at	Os10g33790.1	2.86301	0.448164	expressed protein
OsAffx.22594.1.S1_x_at	Os06g03810.1	2.30445	0.449241	expressed protein
OsAffx.11390.3.S1_s_at	Os01g39490.1	2.28957	0.457232	hypothetical protein
Os.4403.1.A1_x_at	CT836185	2.17833	0.466612	unknown
OsAffx.24056.2.S1_at	Os01g64200.1	2.0849	0.468457	transposon protein, putative, unclassified
OsAffx.2895.1.S1_at	Os02g37450.1	3.12738	0.484025	hypothetical protein
OsAffx.20954.1.A1_at	XM_354169.1	2.44471	0.48518	unknown
OsAffx.26920.1.S1_s_at	AOs05g16300.1	33.28	0.49206	expressed protein
Os.18275.1.S1_at	Os01g71040.1	3.45816	0.493542	expressed protein
OsAffx.19834.1.S1_at	Os12g26100.1	2.58346	0.494921	hypothetical protein
Os.55399.1.S1_at	Os03g53620.1	0.298197	0.294263	late embryogenesis abundant protein D-34, putative, expressed
OsAffx.9503.1.S1_at	Os01g58100	0.199365	0.470583	Common central domain of tyrosinase family protein
OsAffx.3920.1.S1_at	Os04g27670	0.18097	0.0653948	Terpene synthase family, metal binding domain containing protein, expressed
Os.22839.1.S2_at	Os06g48200.1	0.386073	0.111946	xyloglucan endotransglucosylase/hydrolase protein 23 precursor, putative, expressed
Os.9211.1.S1_at	Os07g45060.1	0.397947	0.412044	GPI-anchored protein precursor, putative, expressed
Os.52203.1.S1_at	Os12g36100.1	0.328277	0.424307	kinesin-4, putative, expressed
OsAffx.12683.1.S1_at	Os02g57770.1	0.370292	0.494359	xyloglucan endotransglucosylase/hydrolase protein 32 precursor, putative
OsAffx.5841.1.S1_at	Os08g16450.1	0.246447	0.235446	NBS-LRR disease resistance protein, putative
OsAffx.3014.1.S1_at	Os02g49630.1	0.433927	0.332963	senescence-associated protein 5, putative, expressed
Os.30032.2.S1_x_at	Os01g03180.1	0.416356	0.485932	pr5, putative, expressed
Os.10765.1.S1_at	Os11g07960.1	0.435085	0.487867	anthranilate N-benzoyltransferase protein 1, putative, expressed
OsAffx.18987.1.S1_at	Os11g24340.1	0.479082	0.192691	serine carboxypeptidase family protein
Os.39055.2.A1_x_at	Os06g51150.2	0.437313	0.405409	catalase isozyme B, putative, expressed
OsAffx.2749.1.S1_at	Os02g25860.1	0.111545	0.0786671	glutelin type-B 4 precursor, putative, expressed
OsAffx.15562.1.S1_at	Os06g22870.1	0.262787	0.46327	OsIAA21 - Auxin-responsive Aux/IAA gene family member
Os.50634.1.S1_x_at	Os01g56000.1	0.478336	0.488229	RNA recognition motif family protein, expressed
OsAffx.23580.1.S1_at	Os01g39560.1	0.493438	0.252744	anthocyanin regulatory Lc protein, putative
OsAffx.25727.1.S1_at	Os03g56010.1	0.467303	0.26178	Locs element-binding factor 1, putative
Os.54793.1.S1_at	Os02g42950.1	0.476756	0.266092	yabby15 protein, putative, expressed
OsAffx.24288.1.S1_at	Os02g17180.1	0.248825	0.341315	F-box domain containing protein
Os.26806.1.S1_at	Os05g16670.2	0.186064	0.392421	SHR5-receptor-like kinase, putative, expressed
Os.19019.1.S1_a_at	Os08g02850.1	0.430321	0.399633	ubiquitin-protein ligase/ zinc ion binding protein, putative, expressed /
Os.5625.1.S1_at	Os11g40550.1	0.208054	0.424016	receptor kinase, putative, expressed
OsAffx.31345.1.S1_at	Os11g37540.1	0.274393	0.431641	protein phosphatase 2C containing protein, expressed
OsAffx.19376.1.S1_x_at	Os11g44860.1	0.421791	0.478196	protein kinase domain containing protein, expressed
Os.36147.2.S1_x_at	Os01g20900.1	0.31159	0.489621	OsWAK4 - OsWAK receptor-like cytoplasmic kinase (OsWAK-RLCK), expressed
Os.11169.1.S1_a_at	Os06g49190.1	0.476061	0.207333	nonspecific lipid-transfer protein precursor, putative, expressed
OsAffx.3292.1.S1_s_at	Os03g21890	0.125934	0.476279	Potassium transporter 2, putative, expressed
OsAffx.29513.1.S1_at	Os08g34700	0.142437	0.400028	expressed protein
OsAffx.19181.1.S1_at	Os11g35860	0.491334	0.46327	Protein kinase domain containing protein
Os.9817.1.S1_at	Os05g04584	0.360092	0.525565	Transferase family protein, expressed
Os.9303.1.S1_at	Os02g46460	0.168864	0.278351	POT family protein, expressed
Os.9093.1.S1_at	AK070204	0.301006	0.442748	unknown
Os.8117.1.S1_at	Os04g36070	0.204756	0.446386	Response regulator receiver domain containing protein, expressed
Os.8098.1.S1_at	Os11g18570	0.225961	0.0128358	Cytochrome P450 family protein, expressed
Os.7893.1.S1_at	Os09g37910	0.321437	0.406964	HMG1/2, putative, expressed
Os.7559.1.S1_at	Os05g35340	0.415139	0.456347	expressed protein
Os.6767.1.S1_at	Os08g16830	0.0825128	0.460051	expressed protein
Os.5659.3.S1_x_at	Os02g52130	0.484348	0.249056	F-box family protein, putative, ubiquitin-protein ligase, expressed
Os.55509.1.S1_at	Os08g34240	0.165567	0.494921	Protein kinase domain containing protein, expressed
Os.55378.1.S1_at	Os09g34890	0.365299	0.36746	expressed protein
Os.5491.1.A1_s_at	Os12g29220	0.371561	0.449097	N3 like protein,MTN3, putative, expressed
Os.53428.1.S1_at	Os09g26370	0.200773	0.469171	expressed protein
Os.5295.1.S1_at	Os08g10010	0.325035	0.569065	Acyl-desaturase, chloroplast precursor, putative, expressed
Os.52294.1.S1_at	Os07g0418700	0.274	0.438969	unknown
Os.51629.1.S1_at	Os02g09850	0.374849	0.477542	expressed protein
Os.50921.1.S1_at	Os08g0269600	0.0533145	0.351034	unknown
Os.50486.1.S1_at	Os06g17880.1	0.497133	0.229839	disease resistance RPP13-like protein 3, putative, expressed
Os.50300.1.S1_s_at	Os06g20040	0.472836	0.376863	Eukaryotic aspartyl protease family protein, expressed
Os.49627.1.S1_at	Os06g37150	0.14145	0.142493	L-ascorbate oxidase, putative, expressed
Os.49287.1.S1_at	Os04g45834	0.173479	0.534589	expressed protein
Os.5757.1.S1_at	Os12g38360.1	0.412077	0.344809	expressed protein
RPTR-Os-J01347-4_at	RPTR-Os-J01347-4	0.474961	0.354504	unknown
OsAffx.16387.1.S1_x_at	BGIOSSBCE019230.1	0.459822	0.3581	unknown
Os.14324.1.S1_at	Os04g32800.1	0.209413	0.365114	expressed protein
OsAffx.26147.2.S1_x_at	Os01g71850.1	0.495888	0.382375	transposon protein, putative, unclassified
OsAffx.2822.1.S1_at	Os02g31930.1	0.383481	0.383031	hypothetical protein
OsAffx.30692.1.S1_at	Os10g0511100	0.471964	0.39063	unknown
Os.49409.1.S1_at	Os12g10190.1	0.333748	0.390925	transposon protein, putative, unclassified, expressed
Os.12606.1.S1_at	Os06g28630.1	0.487093	0.393878	expressed protein
Os.57431.1.S1_x_at	AY224500	0.47527	0.400568	unknown
Os.4671.1.S1_a_at	Os01g24710	0.472902	0.464581	Salt stress-induced protein, putative, expressed
Os.46658.1.S1_at	Os10g34790	0.157243	0.431641	Terpene synthase family, metal binding domain containing protein, expressed; 1,8-cineole synthase, chloroplast precursor, putative, expressed
Os.34851.1.S1_at	Os07g02780	0.38775	0.496647	protein kinase family protein, putative, expressed
Os.29003.1.S1_at	Os01g49210	0.169207	0.45603	expressed protein
Os.27474.1.S1_at	Os05g16430	0.273591	0.472012	SHR5-receptor-like kinase, putative, expressed
Os.23471.1.S1_at	Os11g18366	0.328134	0.123818	Cycloartenol synthase, putative, expressed
Os.22872.1.S1_at	Os03g59080	0.280466	0.354504	acyl-activating enzyme 18, putative, expressed
Os.20079.1.S2_at	Os11g25170	0.460758	0.422355	Tropinone reductase homolog At1g07440, putative, expressed
Os.19954.1.S1_at	Os09g28690	0.062019	0.260843	2-Hydroxyisoflavanone dehydratase, putative, expressed
Os.18230.1.S1_at	Os08g40990	0.338891	0.313864	Leucine Rich Repeat family protein, expressed
Os.17522.1.S1_s_at	Os10g37290	0.491459	0.41452	expressed protein
Os.14366.1.S1_at	Os08g37840	0.283834	0.118723	Phosphate-induced protein 1 conserved region containing protein, expressed
Os.13854.1.S1_at	Os09g24590	0.21332	0.369498	expressed protein
Os.1307.1.S1_a_at	Os11g05190	0.252888	0.369505	Phytosulfokines 2 precursor, putative, expressed
Os.12606.1.S1_at	Os06g28630.1	0.487093	0.390152	expressed protein
Os.12372.1.S1_s_at	Os08g06280	0.240184	0.491628	zinc finger protein, putative, expressed
Os.11908.1.S1_s_at	Os12g02980	0.269939	0.46533	GDA1/CD39 family protein, expressed
Os.11707.1.A1_at	Os03g54130	0.0472164	0.21156	Papain family cysteine protease containing protein, expressed
Os.11557.1.S1_at	Os07g49360	0.373911	0.43694	Peroxidase 21 precursor, putative, expressed
Os.11246.1.S1_at	Os01g02940	0.337802	0.430303	glycosyltransferase, putative, expressed
Os.10797.1.S1_at	Os11g32110.	0.451357	0.448009	Auxin response factor 2, putative, expressed
Os.10174.1.S1_at	Os11g47460	0.49139	0.474262	myb family transcription factor, putative, expressed
