# Supplementary material for: Genome-wide gene responses in a transgenic rice line carrying the maize resistance gene Rxo1 to the rice bacterial streak pathogen, Xanthomonas oryzae pv. oryzicola
Source: BMC Genomics. 2010 Feb 1;11:78. doi: 10.1186/1471-2164-11-78 (PMC2824728; doi:10.1186/1471-2164-11-78)
Supplement: Additional file 2 — List of the TF genes differentially regulated by Xanthomonas oryzae pv. oryzicola in 9804-Rxo1. Excel file contains the transcription factor genes regulated by Xoc in 9804-Rxo1. [file 1471-2164-11-78-S2.XLS]

## Sheet: Additional file 2
	Additional file 2. List of the TF genes differentially regulated by Xoc in 9804-Rxo1
	Probe Set ID	NCBI Locus	9804-Rxo1	Transcript Assignments
	Os.4174.1.S1_at	Os08g02070	2.43836	Agamous-like MADS box protein AGL12, putative, expressed
	Os.21932.1.S1_at	Os10g42130.1	2.96314	ANAC071, putative, expressed
	OsAffx.24128.1.S1_s_at	Os02g06330	0.265521	AP2 domain containing protein, expressed
	Os.23028.1.S1_s_at	Os03g08490	0.366108	AP2 domain containing protein, expressed
	Os.46461.1.A1_x_at	Os04g55560	0.403213	AP2 domain containing protein, expressed
	OsAffx.21616.1.S1_s_at	Os01g54890	2.89143	AP2 domain containing protein, expressed
	Os.28406.1.S1_at	Os09g11480	3.79314	AP2 domain containing protein, expressed
	Os.8031.1.S1_at	Os01g21120	14.4988	AP2 domain containing protein, expressed
	Os.21043.1.S1_at	Os02g15640	0.278835	AT-rich element binding factor 3, putative, expressed
	OsAffx.15562.1.S1_at	Os06g22870.1	0.262787	OsIAA21 - Auxin-responsive Aux/IAA gene family member
	Os.15798.1.S1_at	Os06g07040	0.485794	AUX/IAA family protein, expressed
	Os.10817.1.S1_a_at	Os11g32110.	0.451357	Auxin response factor 2, putative, expressed
	Os.52202.1.S1_at	Os03g22450.1	2.26669	auxin response factor 75, putative, expressed
	Os.20963.1.S1_at	Os07g48200	0.253047	B3 DNA binding domain containing protein, expressed
	Os.49655.1.S1_at	Os06g09420	3.37961	B3 DNA binding domain containing protein, expressed
	Os.11132.1.S1_s_at	Os08g08120	0.0480475	B-box zinc finger family protein
	OsAffx.15932.1.S1_at	Os06g45040	0.0832558	B-box zinc finger family protein
	Os.14560.1.S1_at	Os02g0176000	0.0844045	B-box zinc finger family protein
	Os.15198.1.S1_at	Os01g10580	3.03587	B-box zinc finger family protein, expressed
	Os.9332.1.S1_at	Os06g01934	0.36541	bell-like homeodomain protein 3, putative, expressed
	Os.4952.1.S1_at	Os06g41060	2.44198	bHLH transcription factor, putative, expressed
	Os.16025.1.S1_s_at	Os06g39960	0.151823	bZIP transcription factor family protein, expressed
	Os.23107.1.S1_at	Os11g11100	0.349454	bZIP transcription factor family protein, expressed
	Os.56880.1.S1_at	Os01g36220	0.397145	bZIP transcription factor family protein, expressed
	Os.26437.1.A1_s_at	Os12g40920	0.445683	bZIP transcription factor family protein, expressed
	Os.49514.1.S1_at	Os02g16680	0.489097	bZIP transcription factor family protein, expressed
	Os.10686.1.S1_at	Os06g41770	2.63762	bZIP transcription factor family protein, expressed
	Os.5602.1.S1_at	Os12g41880	0.468859	CCAAT-box transcription factor complex WHAP5, putative, expressed
	Os.10751.1.S1_at	Os10g41100	0.0487915	CCT motif family protein, expressed
	Os.3399.1.S1_at	Os09g06464	0.066659	CCT motif family protein, expressed
	Os.3400.1.S1_s_at	Os02g49230	18.0636	CCT motif family protein, expressed
	Os.50246.2.S1_x_at	Os02g49880	6.50555	CCT motif family protein, expressed
	Os.49294.1.S1_at	Os09g33550	16.193	CCT motif family protein, expressed
	OsAffx.12738.1.S1_x_at	Os03g05270	11.1467	CHY zinc finger family protein, expressed
	Os.15757.1.S1_at	Os02g39710	0.27131	CONSTANS-like protein CO5, putative, expressed
	Os.7920.1.S1_at	Os06g44450	0.402438	CONSTANS-like protein CO6, putative, expressed
	Os.10941.1.S1_at	Os03g11614	0.1898	Developmental protein SEPALLATA1, putative, expressed
	Os.53776.1.S1_at	Os06g50870	0.376582	DNL zinc finger family protein, expressed
	Os.10747.1.S1_s_at	Os08g38220	0.199669	Dof domain, zinc finger family protein, expressed
	Os.11786.1.S1_at	Os01g15900	0.231105	Dof domain, zinc finger family protein, expressed
	Os.35540.1.S1_at	Os01g17000	2.46845	Dof domain, zinc finger family protein, expressed
	Os.10423.1.S1_s_at	Os07g48630	0.280252	ETHYLENE-INSENSITIVE3-like 1 protein, putative, expressed
	Os.8564.1.S1_at	Os11g03390	0.13378	FHA domain containing protein, expressed
	Os.16055.1.S1_at	Os03g51870	2.2449	FHA domain containing protein, expressed
	Os.10524.2.S1_at	Os12g03070	0.0699604	FHA domain containing protein, expressed
	Os.49214.1.S1_at	Os11g07050	2.16537	FHA domain containing protein, expressed
	Os.26486.1.S1_at	Os09g25850	0.47162	Gl1 protein, putative, expressed
	Os.7235.1.S1_at	Os03g21030	2.43202	GRAB2 protein, putative, expressed
	Os.31716.2.A1_at	Os06g01620	0.258843	GRAS family transcription factor containing protein, expressed
	Os.21578.1.S1_at	Os02g44370	0.319718	GRAS family transcription factor containing protein, expressed
	Os.51719.1.S1_at	Os11g47900	2.1551	GRAS family transcription factor containing protein, expressed
	Os.1189.1.S1_at	Os06g16370	4.31216	Hd1, putative, expressed
	Os.5178.1.A1_s_at	Os03g56950	0.159734	Helix-loop-helix DNA-binding domain containing protein, expressed
	OsAffx.26114.1.S1_at	Os04g23440	0.289475	Helix-loop-helix DNA-binding domain containing protein, expressed
	Os.11675.1.A1_at	Os12g41650	0.323447	Helix-loop-helix DNA-binding domain containing protein, expressed
	Os.16741.1.S1_a_at	Os09g29930	0.397767	Helix-loop-helix DNA-binding domain containing protein, expressed
	Os.30044.1.S1_a_at	Os01g01870	0.459802	Helix-loop-helix DNA-binding domain containing protein, expressed
	Os.7751.1.S1_at	Os02g47660	0.479243	Helix-loop-helix DNA-binding domain containing protein, expressed
	Os.49771.1.S1_at	Os08g07740	2.73781	Histone-like transcription factor and archaeal histone family protein
	Os.19270.1.S1_at	Os03g63530	2.37175	Histone-like transcription factor and archaeal histone family protein, expressed
	Os.12134.1.S1_at	Os04g45810	0.113906	Homeobox domain containing protein, expressed
	Os.40015.1.S1_at	Os01g43590	0.31502	HSF-type DNA-binding domain containing protein, expressed
	Os.35681.1.S1_at	Os01g53220	58.7862	HSF-type DNA-binding domain containing protein, expressed
	Os.40018.1.S1_at	Os05g45410	5.44086	HSF-type DNA-binding domain containing protein, expressed
	Os.15138.1.S1_at	Os01g41900	0.226197	MCB2 protein, putative, expressed
	Os.12484.1.S1_at	Os02g0680700	0.09256	myb family transcription factor, putative, expressed
	Os.10174.1.S1_at	Os11g47460	0.49139	myb family transcription factor, putative, expressed
	Os.25588.2.S1_x_at	Os07g43580	0.369297	Myb30, putative, expressed
	Os.54935.2.S1_at	Os04g45020	0.401069	Myb-like DNA-binding domain containing protein
	Os.9971.1.S1_s_at	Os02g42850	2.57103	Myb-like DNA-binding domain containing protein, expressed
	Os.10901.1.S1_a_at	Os08g06110	0.0261719	myb-like DNA-binding domain, SHAQKYF class family protein, expressed
	Os.1229.1.S1_at	Os01g13740	0.379951	myb-like DNA-binding domain, SHAQKYF class family protein, expressed
	Os.5335.1.S1_at	Os04g49450	5.80289	myb-like DNA-binding domain, SHAQKYF class family protein, expressed
	Os.49746.1.S1_at	Os01g74020	123.94	myb-like DNA-binding domain, SHAQKYF class family protein, expressed
	Os.57528.1.S1_at	Os08g33150	0.24321	MYB-like protein 2, putative, expressed
	Os.7125.1.S1_at	Os09g36730	8.05054	Myb-related protein Hv1, putative, expressed
	Os.47854.1.S1_at	Os02g46780	0.477354	Myb-related protein Zm1, putative, expressed
	Os.35020.1.S1_at	Os11g03300	0.242773	NAC domain transcription factor, putative, expressed
	Os.18337.1.S1_s_at	Os01g01470.1	0.220877	NAC domain-containing protein 77, putative, expressed /
	Os.18595.1.A1_at	Os07g48450	0.308908	NAC-domain containing protein 18, putative, expressed
	Os.5549.1.S1_at	Os07g12340	2.69396	NAC-domain containing protein 2, putative, expressed
	Os.26957.1.A1_a_at	Os08g10080	0.123023	NAC-domain containing protein 21/22, putative, expressed
	OsAffx.26801.1.S1_x_at	Os05g09480.1	0.439226	OsIAA16 - Auxin-responsive Aux/IAA gene family member, expressed
	Os.30386.1.S1_at	Os01g53260.1	2.39404	OsWRKY23 - Superfamily of rice TFs having WRKY and zinc finger domains, expressed
	Os.50015.1.S1_at	Os06g44010.1	0.47604	OsWRKY28 - Superfamily of rice TFs having WRKY and zinc finger domains, expressed
	Os.25596.1.A1_x_at	Os05g25770.1	2.77326	OsWRKY45 - Superfamily of rice TFs having WRKY and zinc finger domains, expressed
	Os.25606.1.S1_at	Os09g25060.1	4.9025	OsWRKY76 - Superfamily of rice TFs having WRKY and zinc finger domains, expressed
	OsAffx.23292.1.S1_at	Os01g18584.1	0.432286	OsWRKY9 - Superfamily of rice TFs having WRKY and zinc finger domains, expressed
	Os.14882.1.S1_at	Os12g02440	0.119256	WRKY DNA binding domain containing protein, expresse
	OsAffx.30784.1.S1_s_at	Os11g02540	0.319867	WRKY DNA binding domain containing protein, expresse
	OsAffx.26722.2.S1_s_at	Os05g03900	0.489529	WRKY DNA binding domain containing protein, expresse
	OsAffx.11050.2.S1_x_at	Os01g14440	2.33228	WRKY DNA binding domain containing protein, expressed
	OsAffx.24335.1.S1_at	Os02g19804.1	2.48737	RING finger protein 113A, putative, expressed /
	Os.7176.3.S1_at	Os02g50990	4.45908	RING-H2 finger protein ATL1Q, putative, expressed
	Os.18314.1.S1_at	Os09g20900	0.354404	RING-H2 finger protein ATL3I, putative, expressed
	Os.3838.1.S1_at	Os01g13540	0.21003	RWP-RK domain containing protein, expressed
	Os.6722.1.S1_at	Os10g37740	0.44817	Shaggy-related protein kinase theta, putative, expressed
	Os.49837.1.S1_a_at	Os06g11330	0.402583	SRF-type transcription factor family protein, expressed
	Os.12146.1.S1_at	Os01g69980	0.38665	TCP family transcription factor containing protein, expressed
	Os.26491.1.S1_at	Os02g03580	0.354678	Transcription factor HBP-1a, putative, expressed
	OsAffx.30109.1.S1_at	Os09g31380	30.578	transcription factor jumonji, putative, expressed
	Os.8178.1.S1_at	Os11g37970.1	5.32818	win1 precursor, putative, expressed
	Os.2293.1.S1_at	Os03g44710	0.48914	YABBY protein, putative, expressed
	Os.57347.1.S1_at	Os05g50310	0.374791	ZF-HD protein dimerisation region containing protein, expressed
	Os.9923.1.S1_s_at	Os03g08330.1	0.43054	ZIM motif family protein, expressed
	Os.11774.1.S1_s_at	Os05g03760	0.411736	Zinc finger C-x8-C-x5-C-x3-H type family protein, expressed
	Os.18677.1.S1_at	Os02g36740	2.68938	zinc finger family protein, putative, expressed
	Os.12372.1.S1_s_at	Os08g06280	0.240184	zinc finger protein, putative, expressed
	OsAffx.24908.1.S1_at	Os02g57790	0.15122	Zinc finger, C2H2 type family protein, expressed
	Os.19512.3.S1_x_at	Os09g38340	0.480143	Zinc finger, C2H2 type family protein, expressed
	Os.35921.1.S1_at	Os01g60730	3.8164	Zinc finger, C3HC4 type family protein, expressed
	Os.10464.1.S1_at	Os10g05230	4.66574	Zinc finger, C3HC4 type family protein, expressed
	Os.23770.1.A1_s_at	Os01g49280	0.0705922	Zinc finger, C3HC4 type family protein, expressed
	Os.25780.1.S1_s_at	Os04g55510	0.481639	Zinc finger, C3HC4 type family protein, expressed
	OsAffx.2617.1.S1_at	Os02g15120	3.26002	Zinc finger, C3HC4 type family protein, expressed
	Os.57149.1.S1_at	Os05g40020	28.8034	Zinc finger, C3HC4 type family protein, expressed
	Os.14150.1.S1_at	Os12g39110	5.89102	Zinc finger, C3HC4 type family protein, expressed
	Os.9166.1.S1_a_at	Os10g41200	0.435685	ZmMybst1, putative, expressed
	Os.10583.1.S1_at	Os06g0492	0.145825	Zn-finger in Ran binding protein and others containing protein
	Os.27979.1.S1_at	Os03g50120	2.39209	Zn-finger in Ran binding protein and others containing protein, expressed
