# Supplementary material for: Genome-wide gene responses in a transgenic rice line carrying the maize resistance gene Rxo1 to the rice bacterial streak pathogen, Xanthomonas oryzae pv. oryzicola
Source: BMC Genomics. 2010 Feb 1;11:78. doi: 10.1186/1471-2164-11-78 (PMC2824728; doi:10.1186/1471-2164-11-78)
Supplement: Additional file 3 — List of the TF genes differentially regulated by Xanthomonas oryzae pv. oryzicola in 9804. Excel file contains the transcription factor genes regulated by Xoc in 9804. [file 1471-2164-11-78-S3.XLS]

## Sheet: Additional file 3
Additional file 3. List of the TF genes differentially regulated by Xoc in 9804
Probe Set ID	NCBI Locus	FC_9804	Transcript Assignments
Os.39576.1.A1_s_at	Os03g02240.1	0.353812	AT-GTL1, putative, expressed
Os.49952.1.S1_at	Os08g42550.3	0.405561	AP2 domain containing protein, expressed
OsAffx.29527.1.S1_at	Os08g35240.1	0.444004	transcriptional factor TINY, putative
Os.51078.1.S1_at	Os02g45450.1	0.36	dehydration-responsive element-binding protein 1A, putative, expressed
Os.11120.1.S1_at	Os03g08460.1	2.22	transcription factor EREBP, putative, expressed
Os.22269.1.S1_at	Os01g13520.1	0.446368	auxin response factor 9, putative, expressed
Os.4651.1.S1_at	Os07g48710.1	2.24099	VQ motif family protein, expressed
Os.56119.1.S1_at	Os02g15290.1	5.74	VQ motif family protein, expressed
Os.14318.1.S1_at	Os08g42470.1	0.486994	bHLH transcription factor GBOF-1, putative, expressed
Os.6328.1.S1_at	Os04g41570.1	2.63724	ER33 protein, putative, expressed
Os.7751.1.S1_at	Os02g47660.1	2.46	BHLH transcription factor, putative, expressed
OsAffx.22626.1.S1_s_at	Os05g06340.1	0.446752	GATA zinc finger family protein
Os.54793.1.S1_at	Os02g42950.1	0.266092	yabby15 protein, putative, expressed
Os.9450.1.S1_at	Os09g25430.1	2.19424	zinc finger, C2H2 type family protein, expressed
Os.55440.1.S1_at	Os06g51140.1	0.484246	zinc finger, C2H2 type family protein, expressed
Os.3710.1.S1_at	Os02g35329.1	4.16	zinc finger, C3HC4 type family protein, expressed
Os.53660.1.S1_at	Os02g43790.1	2.97	ethylene responsive protein, putative, expressed
Os.30670.1.S1_at	Os07g22730.1	2.95	ethylene-responsive transcription factor 15, putative, expressed
Os.8920.1.S1_at	Os07g47790.1	5.71	ERF-like protein, putative, expressed
Os.151.2.S1_at	Os03g51690.1	2.46463	homeobox protein OSH1, putative, expressed
Os.32078.1.S1_at	Os01g51140.1	0.36	helix-loop-helix DNA-binding domain containing protein, expressed
Os.10316.1.S1_at	Os01g39330.1	2.39	helix-loop-helix DNA-binding domain containing protein, expressed
Os.26054.1.S1_s_at	Os01g39330.1	2.08	helix-loop-helix DNA-binding domain containing protein, expressed
Os.32770.1.S1_at	Os01g09990.1	5.94166	helix-loop-helix DNA-binding domain containing protein
Os.7893.1.S1_at	Os09g37910.1	0.41	HMG1/2-like protein, putative, expressed
Os.57443.1.S1_x_at	Os09g37910.1	0.46	HMG1/2-like protein, putative, expressed
Os.49761.1.S1_at	Os03g54170.1	0.28	MADS-box transcription factor 34, putative, expressed
Os.12750.1.S1_x_at	Os07g01820.1	0.37	MADS-box transcription factor 15, putative, expressed
Os.12750.2.S1_s_at	Os07g01820.1	0.4	MADS-box transcription factor 15, putative, expressed
Os.12750.1.S1_a_at	Os07g01820.1	0.41	MADS-box transcription factor 15, putative, expressed
Os.25270.1.A1_x_at	Os01g47370.1	0.14	SANT/MYB protein, putative, expressed
Os.27085.1.A1_at	Os08g33940.1	0.238414	MYB96, putative, expressed
Os.10174.1.S1_at	Os11g47460.1	0.47	MYB59, putative, expressed
Os.55528.1.S1_at	Os01g50110.1	0.426904	myb-related protein Hv33, putative, expressed
OsAffx.4639.1.S1_at	Os05g46610.1	0.479968	myb-related protein Hv33, putative, expressed
OsAffx.26554.1.S1_at	Os04g50680.1	2.28795	transcription factor MYB2, putative, expressed
Os.3388.2.S1_a_at	Os04g43680.1	4.11	myb-related protein Myb4, putative, expressed
Os.36651.1.S1_at	Os04g43560.1	0.47	NAC domain-containing protein 21/22, putative, expressed
OsAffx.18408.1.S1_at	Os10g26270.1	0.385859	no apical meristem protein
Os.39129.1.S1_at	Os10g33760.1	0.36	NAC domain-containing protein 21/22, putative, expressed
Os.46681.1.S1_at	Os10g25620.1	0.424792	no apical meristem protein, expressed
Os.18337.1.S1_x_at	Os01g29840.1	0.450428	NAC domain-containing protein 77, putative, expressed
Os.17286.1.S1_at	Os03g21060.1	2.71	NAC domain transcription factor, putative, expressed
Os.24746.1.S1_at	Os06g15690.1	2.26296	ANAC008, putative, expressed
OsAffx.31559.1.S1_at	Os12g03050.1	3.35	NAC domain-containing protein 77, putative, expressed
Os.47735.1.S1_at	Os02g34970.1	6.68	NAC domain-containing protein 78, putative, expressed
Os.4384.1.S1_at	Os01g60020.1	5.59	NAC domain-containing protein 68, putative, expressed
Os.21932.1.S1_at	Os10g42130.1	4.87	ANAC071, putative, expressed
Os.54154.1.S1_at	Os06g33940.1	11.2879	NAC domain-containing protein 76, putative, expressed
Os.18337.1.S1_s_at	Os01g01470.1	20.2545	NAC domain-containing protein 77, putative, expressed /
Os.10109.1.S1_at	Os12g40890.1	0.12	OsIAA30 - Auxin-responsive Aux/IAA gene family member, expressed
Os.28213.1.S1_at	Os12g41600.1	0.172042	OsSAUR57 - Auxin-responsive SAUR gene family member, expressed
Os.17655.1.S1_at	Os02g49160.1	0.34	OsIAA8 - Auxin-responsive Aux/IAA gene family member, expressed
Os.37213.1.S1_at	Os07g29310.1	0.34845	OsSAUR30 - Auxin-responsive SAUR gene family member, expressed
Os.49290.1.S1_x_at	Os06g39590.1	0.46	OsIAA23 - Auxin-responsive Aux/IAA gene family member, expressed
Os.26512.1.S1_at	Os03g58350.1	0.427748	OsIAA14 - Auxin-responsive Aux/IAA gene family member, expressed
OsAffx.15562.1.S1_at	Os06g22870.1	0.46327	OsIAA21 - Auxin-responsive Aux/IAA gene family member
Os.6609.1.S1_at	Os01g68900.1	0.312442	zinc finger, C3HC4 type family protein, expressed
OsAffx.26568.1.S1_at	Os04g52030.1	0.436296	zinc finger domain, LSD1 subclass family protein, expressed
Os.9138.1.S1_at	Os09g36500.1	0.451308	RING-H2 finger protein ATL2A, putative, expressed
OsAffx.13305.1.S1_at	Os03g42370.1	0.476574	B3 DNA binding domain containing protein
Os.49270.1.S1_at	Os06g40960.1	0.48	zinc finger protein, putative, expressed
Os.53019.1.S1_at	Os11g05740.1	0.6	B3 DNA binding domain containing protein, expressed
Os.11407.1.S1_at	Os04g57550.1	2.26	lysine-specific histone demethylase 1, putative, expressed
Os.35573.1.S1_at	Os01g41240.1	2.02	sigma factor sigB regulation protein rsbQ, putative, expressed
Os.52683.1.S1_at	Os04g46580.1	2.18688	SBP domain containing protein, expressed
Os.9923.1.S1_s_at	Os03g08330.1	2.15	ZIM motif family protein, expressed
Os.16453.1.S1_at	Os12g39400.1	2.43711	zinc-finger protein 1, putative, expressed
Os.17301.1.S1_at	Os10g39030.1	2.48758	bell-like homeodomain protein 3, putative, expressed
OsAffx.24335.1.S1_at	Os02g19804.1	2.58264	RING finger protein 113A, putative, expressed /
Os.51307.1.S1_at	Os11g47630.1	2.97592	zinc finger DNA-binding protein, putative, expressed
OsAffx.12953.1.S1_at	Os03g20630.1	7.40484	zinc-binding protein, putative, expressed
OsAffx.21780.1.S1_at	Os01g60540.1	0.375409	OsWRKY20 - Superfamily of rice TFs having WRKY and zinc finger domains
Os.55597.1.S1_at	Os05g49620.1	3.97	OsWRKY19 - Superfamily of rice TFs having WRKY and zinc finger domains, expressed
Os.25596.1.A1_x_at	Os05g25770.1	2.4013	OsWRKY45 - Superfamily of rice TFs having WRKY and zinc finger domains, expressed
Os.30386.1.S1_at	Os01g53260.1	2.19	OsWRKY23 - Superfamily of rice TFs having WRKY and zinc finger domains, expressed
Os.25606.1.S1_at	Os09g25060.1	2.71	OsWRKY76 - Superfamily of rice TFs having WRKY and zinc finger domains, expressed
Os.29987.2.S1_at	Os05g50610.2	4.26	OsWRKY8v2 - Superfamily of rice TFs having WRKY and zinc finger domains, expressed
Os.55827.1.S1_at	Os11g29870.1	4.4	OsWRKY72 - Superfamily of rice TFs having WRKY and zinc finger domains, expressed
Os.50015.1.S1_at	Os06g44010.1	6.26	OsWRKY28 - Superfamily of rice TFs having WRKY and zinc finger domains, expressed
Os.46849.1.S1_at	Os10g25230.1	2.2013	ZIM motif family protein, expressed
Os.8088.1.S1_at	Os03g08310.1	2.46	ZIM motif family protein, expressed
Os.55259.1.S1_at	Os04g32480.1	2.10491	ZIM motif family protein, expressed
