# Supplementary material for: Genome-wide gene responses in a transgenic rice line carrying the maize resistance gene Rxo1 to the rice bacterial streak pathogen, Xanthomonas oryzae pv. oryzicola
Source: BMC Genomics. 2010 Feb 1;11:78. doi: 10.1186/1471-2164-11-78 (PMC2824728; doi:10.1186/1471-2164-11-78)
Supplement: Additional file 4 — List of 82 DRGs functionally classified as post-transcriptional regulation in 9804-Rxo1 under the infection of Xoc. Excel file contains all 82 differentially regulated genes classified as post-transcriptional regulation in 9804-Rxo1 under the infection of Xoc [file 1471-2164-11-78-S4.XLS]

## Sheet: Additional file 4
Additional file 4. List of 82 DRGs functionally classified as post-transcriptional regulation in 9804-Rxo1 under the infection of Xoc
Probe Set ID	NCBI Locus	FC-9804-Rxo1	9804	Transcript Assignments
Os.55689.1.S1_at	Os01g45840	39.9459		pentatricopeptide, putative
Os.15142.1.S1_at	Os04g49350	0.132626		pentatricopeptide, putative
Os.5377.1.S1_at	Os02g46980	0.282815		pentatricopeptide, putative
Os.24799.1.S1_at	Os03g63510	0.321715		pentatricopeptide, putative
OsAffx.25214.1.S1_at	Os03g24880	2.03143		pentatricopeptide, putative
Os.27024.1.S1_at	Os02g17360	2.03727		pentatricopeptide, putative
Os.23673.1.S1_at	Os01g55290	2.06151		pentatricopeptide, putative
OsAffx.15677.1.S1_at	Os06g30420	2.08673		pentatricopeptide, putative
Os.48217.1.A1_at	Os06g03570	2.13875		pentatricopeptide, putative
OsAffx.15977.1.S1_s_at	Os06g47950	2.14026		pentatricopeptide, putative
Os.7733.1.S1_at	Os01g68524	2.15812		pentatricopeptide, putative
Os.23510.1.S1_at	Os03g32620	2.1709		pentatricopeptide, putative
Os.49142.1.S1_at	Os03g04390	2.17306		pentatricopeptide, putative
Os.44826.1.S1_at	Os06g46840	2.18741		pentatricopeptide, putative
OsAffx.23127.1.S1_at	Os01g05860	2.19309		pentatricopeptide, putative
OsAffx.5582.1.S1_at	Os07g40120	2.2341		pentatricopeptide, putative
OsAffx.14950.1.S1_at	Os05g33920	2.34495		pentatricopeptide, putative
Os.36426.1.S1_at	Os01g58630	2.35936		pentatricopeptide, putative
Os.8261.1.S1_at	Os01g73950	2.41637		pentatricopeptide, putative
Os.15461.1.S1_at	Os07g41260	2.42747		pentatricopeptide, putative
Os.49953.1.S1_at	Os08g33700	2.45079		pentatricopeptide, putative
Os.15985.1.S1_at	Os11g24570	2.47517		pentatricopeptide, putative
Os.27003.1.S1_a_at	Os10g28600	2.50015		pentatricopeptide, putative
Os.10560.1.S1_at	Os07g36450	2.55191		pentatricopeptide, putative
Os.43014.1.S1_at	Os01g72930	2.56649		pentatricopeptide, putative
Os.32620.1.S1_at	Os07g13540	2.58797		pentatricopeptide, putative
Os.52130.1.S1_at	Os02g50280	2.62828		pentatricopeptide, putative
OsAffx.14643.1.S1_at	Os05g11700	2.63045		pentatricopeptide, putative
Os.38044.1.S1_at	Os01g61630	2.7431		pentatricopeptide, putative
OsAffx.11601.1.S1_at	Os01g54380	2.76287		pentatricopeptide, putative
Os.14496.1.S1_at	Os08g09270	2.7663		pentatricopeptide, putative
Os.21178.1.S1_at	Os01g42280	2.8107		pentatricopeptide, putative
Os.17149.1.S1_at	Os03g60910	2.82644		pentatricopeptide, putative
Os.35889.1.S1_at	Os01g68550	2.88669		pentatricopeptide, putative
Os.54332.1.S1_at	Os12g01850	2.89749		pentatricopeptide, putative
OsAffx.23796.2.S1_at	Os01g55070	2.89882		pentatricopeptide, putative
OsAffx.14535.1.S1_at	Os05g04160	2.92793		pentatricopeptide, putative
OsAffx.18992.1.S1_at	Os11g24530	3.01959		pentatricopeptide, putative
Os.49338.1.S1_at	Os12g03450	3.07424		pentatricopeptide, putative
Os.23548.1.S1_at	Os05g18950	3.16713		pentatricopeptide, putative
OsAffx.5072.1.S1_at	Os06g41040	3.17711		pentatricopeptide, putative
Os.55427.1.S1_at	Os05g06150	3.20694		pentatricopeptide, putative
Os.25231.1.S1_x_at	Os10g35750	3.21129		pentatricopeptide, putative
Os.52764.1.S1_at	Os11g03200	3.22058		pentatricopeptide, putative
OsAffx.6932.1.S1_at	Os10g40920	3.27106		pentatricopeptide, putative
Os.9812.1.S1_at	Os01g36600	3.27232		pentatricopeptide, putative
Os.53857.1.S2_at	Os04g57670	3.40412		pentatricopeptide, putative
Os.44434.1.S1_at	Os07g06960	3.41752		pentatricopeptide, putative
Os.52369.1.S1_at	Os03g55340	3.47268		pentatricopeptide, putative
OsAffx.4727.1.S1_at	Os06g05140	3.51169		pentatricopeptide, putative
OsAffx.25796.1.S1_at	Os03g62400	3.60215		pentatricopeptide, putative
OsAffx.27388.1.S1_at	Os05g49920	3.52244		pentatricopeptide, putative, expressed
Os.10319.1.S1_at	Os12g06650	3.57979		pentatricopeptide, putative, expressed
Os.52883.1.S1_at	Os05g30710	3.59758		pentatricopeptide, putative, expressed
Os.18605.1.S1_s_at	Os01g60000	3.6131		pentatricopeptide, putative, expressed
Os.53534.1.S1_at	Os03g13230	4.01632		pentatricopeptide, putative, expressed
Os.54308.1.S1_at	Os03g17510	4.19834		pentatricopeptide, putative, expressed
Os.53545.1.S1_at	Os07g40750	4.44989		pentatricopeptide, putative, expressed
Os.54298.1.S1_at	Os05g49740	4.53458		pentatricopeptide, putative, expressed
Os.32653.1.S1_at	Os06g02200	4.80151		pentatricopeptide, putative, expressed
Os.49968.1.S1_at	Os08g37520	6.03103		pentatricopeptide, putative, expressed
OsAffx.2243.1.S1_at	Os01g45840	15.2128		pentatricopeptide, putative, expressed
Os.54336.1.S1_at	Os02g03420	2.42525		PPR868-14, putative, expressed
OsAffx.23997.1.S1_at	Os01g71180	2.5833		PPR986-12, putative
OsAffx.24799.1.S1_at	Os02g49830	3.4512		PPR986-12, putative, expressed
Os.52705.1.S1_at	Os08g01870	2.30083		Rf1 protein, mitochondrial precursor, putative, expressed
Os.42789.1.S1_at	Os07g42880	2.74116		Rf1 protein, mitochondrial precursor, putative, expressed
Os.26876.1.S1_at	Os01g57410	2.9464		Rf1 protein, mitochondrial precursor, putative, expressed
Os.14949.1.S1_at	Os04g12480	2.28874		pumilio/Puf RNA-binding domain-containing protein, putative, expressed
Os.50395.1.S1_at	Os12g31000	74.605		Pumilio-family RNA binding repeat containing protein, expressed
Os.46071.1.S1_at	Os12g23180	0.364783		RNA binding protein, putative, expressed
Os.52218.1.S1_x_at	Os07g41120	2.16597		RNA recognition motif family protein, expressed
Os.52416.1.S1_at	Os02g49820	2.23052		RNA recognition motif family protein, expressed
Os.33730.1.S1_a_at	Os12g31800	2.27713		RNA recognition motif family protein, expressed
Os.27730.1.S1_at	Os08g37700	2.29721		RNA recognition motif family protein, expressed
Os.34147.1.S1_at	Os01g11130	2.34076		RNA recognition motif family protein, expressed
Os.30049.1.S1_at	Os03g25960	2.56404		RNA recognition motif family protein, expressed
Os.7927.2.S1_x_at	Os10g17454	3.14493		RNA recognition motif family protein, expressed
Os.9748.1.S1_at	Os08g04440	4.54942		RNA recognition motif family protein, expressed
Os.9393.1.S1_a_at	Os10g30850	6.50059		RNA-binding protein, putative, expressed
Os.5802.1.S1_at	Os02g14760	0.492226		RNA-binding protein, putative, expressed
Os.38421.1.S1_at	Os01g57560	2.63061		S-locus glycoprotein family protein, expressed
