# Supplementary material for: Genome-wide gene responses in a transgenic rice line carrying the maize resistance gene Rxo1 to the rice bacterial streak pathogen, Xanthomonas oryzae pv. oryzicola
Source: BMC Genomics. 2010 Feb 1;11:78. doi: 10.1186/1471-2164-11-78 (PMC2824728; doi:10.1186/1471-2164-11-78)
Supplement: Additional file 6 — Genes involved in calcium ion fluxes up-regulated in infected 9804-Rxo1. Excel file contains the list of genes involved in calcium ion fluxes up-regulated in infected 9804-Rxo1 [file 1471-2164-11-78-S6.XLS]

## Sheet: Sheet1
Additional file 6. Genes involved in calcium ion fluxes up-regulated in infected 9804-Rxo1
Probe Set ID	NCBI	9804-Rxo1	9804	Transcript Assignments
Os.9585.1.S1_s_at	Os12g41110	4.01239		Calmodulin, putative, expressed
Os.3895.1.S1_at	Os05g02940	3.20732		Calcium-transporting ATPase 1, endoplasmic reticulum-type, putative, expressed
OsAffx.12515.1.S1_at	Os02g46090	2.47443		Calcium-dependent protein kinase, isoform 11, putative, expressed
Os.12937.1.S1_at	Os04g51130	2.64868		calcium-dependent protein kinase substrate protein, putative, expressed
OsAffx.12439.1.S1_at	Os02g41500	2.64883		Calcium binding EGF domain containing protein, expressed
Os.5879.1.S1_at	Os11g07040	5.0593		Calcium-dependent protein kinase, isoform AK1, putative, expressed
Os.24860.1.S1_at	Os03g42020	6.18222		Calcium-transporting ATPase 2, plasma membrane-type, putative
OsAffx.18661.1.S1_at	Os12g04220	2.56088		Calcium-transporting ATPase 4, plasma membrane-type, putative, expressed
Os.3414.1.A1_at	Os08g40930	4.60821		isoamylase, putative, expressed
Os.10600.1.S1_a_at	Os01g25820	3.86448		respiratory burst oxidase 2, putative, expressed
Os.6325.2.A1_x_at	Os01g39770	2.55351		Calcineurin B-like protein 10, putative, expressed
Os.11931.1.S1_s_at	Os06g47130	3.18837		C2 domain-containing protein, putative, expressed
OsAffx.28731.1.S1_s_at	Os07g33780	5.36048		ABC transporter family protein, putative, expressed
Os.11300.2.S1_at	Os10g38910	8.18418		expressed protein
Os.4979.1.S1_at	Os05g45930	2.94319		IQ calmodulin-binding motif family protein, expressed
Os.15688.1.S1_at	Os12g36110	2.92607		calmodulin-binding protein, putative, expressed
Os.27808.1.S1_s_at	Os03g53200	2.66014		Calmodulin, putative, expressed
Os.7334.1.A1_at	Os11g11340	2.3122		ATPase, AAA family protein, expressed
Os.12643.3.S1_x_at	Os07g42770	4.22106		CDPK-related protein kinase, putative, expressed
Os.5631.1.S1_s_at	Os04g52900	3.21461		ABC transporter, putative, expressed
Os.50494.1.A1_at	Os06g50180	3.25004		Protein of unknown function DUF6, transmembrane
Os.11473.1.A1_at	Os02g41580	2.96871		calcium-dependent protein kinase homolog F22O13.13 - Arabidopsis thaliana
OsAffx.4161.1.S1_at	Os04g52900	3.49551		ABC transporter transmembrane region family protein
Os.27828.1.S1_a_at	Os05g51610	2.14749		calcium ion binding
OsAffx.26311.1.S1_at	Os04g33700	2.9217		calcium transport
