# Supplementary material for: Genome-wide gene responses in a transgenic rice line carrying the maize resistance gene Rxo1 to the rice bacterial streak pathogen, Xanthomonas oryzae pv. oryzicola
Source: BMC Genomics. 2010 Feb 1;11:78. doi: 10.1186/1471-2164-11-78 (PMC2824728; doi:10.1186/1471-2164-11-78)
Supplement: Additional file 7 — List of primers for quantitative PCR. Excel file listed all primer sequences used for quantitative PCR in this study [file 1471-2164-11-78-S7.XLS]

## Sheet: Additional file 7
Additional file 7. List of primers for quantitative RT-PCR
TIGR Locus	Probe Set ID	Product(bp)		Primer
Os07g42770	Os.12643.3.S1_x_at		F	5'- AGTGGCGAACTGCGAGTA-3'
		181	R	5'-TAAGCCTGGGTGCTATTT-3'
Os03g42020	Os.24860.1.S1_at		F	5'-TTGCTGAGACCGAGATTC-3'
		471	R	5'-GCACTTTCGTCCCTGATA-3'
Os11g07040	Os.5879.1.S1_at		F	5'- ATACCTTGACGGGCTTCT-3'
		393	R	5'-TCGCCACTGGTGTTGTTA-3'
Os12g41110	Os.9585.1.S1_s_at		F	5'- TCATTCCAAGCCACTACAC-3'
		150	R	5'- AACGTCTCCCTGAACTCC-3'
Os03g59340	Os.14979.1.S1_at		F	5'-AACCAGGACCATAAGCAC-3'
		424	R	5'- CATCAATGTCACCAACCC-3'
Os08g29020	Os.26928.1.S1_at		F	5'-GGAGGAAGCAACAACACC-3'
		421	R	5'-CACCGTAGTAACCTTCGTAAA-3'
Os06g08080	Os.167.1.S1_at		F	5'-GGGATAACGCAAAGAAGT-3'
		411	R	5'-ACAGTAAGGCTAAGGTAACAAC-3'
Os05g51420	Os.9473.2.S1_at		F	5'-AGCACGCTGTCCCTCAAC-3'
		420	R	5'-GAACCTGGACGACGCATT-3'
Os07g06860	Os.28983.1.S1_at		F	5'-CAAGCCCAAGAACCT-3'
		476	R	5'-CGAAGAACGGCATTA-3'
Os12g39630	Os.15247.1.S1_s_at		F	5'-TCAGTCTACAAGCCAGTCC-3'
		142	R	5'-GTCCTCATCGCTCAAGTC-3'
Os06g11290	Os.8778.1.S1_a_at		F	5'-GCACCGTGTTGGAATCAGA-3'
		280	R	5'-ATCGGCATAGCCATCAGC-3'
Os06g11210	Os.12978.1.S1_at		F	5'-AAAGGGTAGTCCGTGTATC-3'
		100	R	5'-ACTTGCCTAAGAGGTTCG-3'
Os05g06320	Os.7454.1.S1_a_at		F	5'- GCCAAAGTGACCATAACC-3'
		331	R	5'- GTGCTGAACAACGCCTAA-3'
Os07g03730	Os.19861.1.S1_at		F	5'-AGCCTCGGCGTCTTCATC-3'
		310	R	5'-CCACCGGCACAAGTACAAAC-3'
Os12g36860	OsAffx.32060.1.S1_s_at		F	5'-CTGGAGGCAGAAAGCAAG-3'
		301	R	5'-AAATCAAACGCCACGAGA-3'
Os12g36850	Os.2423.1.S1_at		F	5-GGGCACCATCCACATCAT3'
		368	R	5'-GCGACCACGCCACAGTAA3'
Os11g11960	Os.49400.1.S1_s_at		F	5'-GGAATGAGAATGAGCCACTT-3'
		318	R	5'-GCTTGACATCAGGCATCT-3'
Os07g33780	OsAffx.28731.1.S1_s_at		F	5'-AGGCTCGTCTGGACATAG-3'
		236	R	5'-GAGAAGCGTCATAACATAA-3'
Os05g48200	Os.27638.1.S1_at		F	5'-AAGCCGACCATCACG-3'
		214	R	5'-ACCAGCACCAGAACC-3'
Os06g51150	Os.156.2.S1_x_at		F	5'-GTTCGGTTCTCCACA-3'
		282	R	5'-GCCTACATCGTCAAAG-3'
Os04g14690	Os.50352.1.S1_at		F	5'-TTGGGAGGTTCAGTGGAG-3'
		383	R	5'-CAATGGAGTCAAGAGGGTG-3'
Os05g47446	Os.12289.1.S1_at		F	5'-TGGAGCAAATCAATACCC-3'
		489	R	5'-CGTCAGACAGGAGCAACTAA-3'
Os08g07840	Os.15037.1.S2_at		F	5'-GTAGTAGAATCCGCACTCG-3'
		144	R	5'-GTCCGCTGTATTTCGTCA-3'
Os08g07740	Os.49771.1.S1_at		F	5'-GGGAGGTTATGGGAGTTGA-3'
		164	R	5'-CGGGTAGGGACGAGAATGT-3'
Os01g74600	Os.33222.1.S1_at		F	5'-TGGGTAGCCTTGCTTGGA-3'
		221	R	5'-GCATGTAGGGAGCCGTTT-3'
Os01g51870	OsAffx.23754.1.S1_x_at		F	5'-GAATGGCTGGGCTGTATG-3'
		175	R	5'-ACGCTGTCGTAGTGCTCC-3'
Os02g41680	Os.25687.1.S1_at		F	5'- TGCTCTTTGAGGCTAACATTC-3'
		500	R	5'- GCCGTTGTTGTAGAAGTCGT-3'
Os01g54890	OsAffx.21616.1.S1_s_at		F	5'-GCTCATGCCGACCTGCTTCG-3'
		464	R	5'-TCCCGCTCAACGAGAACGAC-3'
Os07g48630	Os.10423.1.S1_at		F	5'-TACAAGAAGCCGCACGACC-3'
		121	R	5'-GGAGGCACTTGGACTGACG-3'
Os09g25060	Os.25606.1.S1_at		F	5'-TGTCATCGGAGGGATTGTTG-3'
		143	R	5'-CTGGTACTTTCTTCGGTTTGTG-3'
Os05g35500	Os.10175.1.S1_at		F	5'-GTGGTTGCGGATTTGTAGC-3'
		247	R	5'-TTGATGTGCGTGTTCCAGTAG-3'
Os09g36730	Os.7125.1.S1_at		F	5'-TCACCGTGCTGCGAGAAG-3'
		262	R	5'-GAGACCATTTGTTGCCTAA-3'
Os08g29020	Os.26928.1.S1_at		F	5'-GGAGGAAGCAACAACACC-3'
		421	R	3'-CACCGTAGTAACCTTCGTAAA-3'
Os03g53150	Os.8585.1.S1_at		F	5'-CACCAGTTCGGTCGTTCC-3'
		275	R	5'-AGAGCCATTCACCTCATTC-3'
Os06g02200	Os.32653.1.S1_at		F	5'-TTACGGTGCGATGTTAGG-3'
		477	R	5'-ACTCGGAGGTTCTTCTTTATC-3'
Os01g60000	Os.18605.1.S1_s_at		F	5'-AAGGCATTAGTCCAAGC-3'
		213	R	5'-TTCTGTCCAGCATTTCAT-3'
Os12g03450	Os.49338.1.S1_at		F	5'-GGGAGGATGCCAAGAAGG-3'
		188	R	5'-GCGTCCGCACTCGATTAA-3'
Os11g03200	Os.52764.1.S1_at		F	5'-GCAACCATACCACCAGA-3'
		183	R	5'-CCGCCGATGACAGAT-3'
Os03g50890	AFFX-Os-actin-5_s_at		F	5'-CGCAGTCCAGGGGTATC-3'
Actin		505	R	5'-TCCTGGTCATAGTCCAGGGC-3'
